# Supplementary material for: A Comparative Analysis between Whole Chinese Yam and Peeled Chinese Yam: Their Hypolipidemic Effects via Modulation of Gut Microbiome in High-Fat Diet-Fed Mice
Source: Nutrients. 2024 Mar 27;16(7):977. doi: 10.3390/nu16070977 (PMC11013417; doi:10.3390/nu16070977)
Supplement: Supplementary file 1 [file nutrients-16-00977-s001.zip]

Archive with 1 entries (1 files):
- nutrients-2922302-supplementary.pdf
